# Supplementary material for: Genistein and Aphid Probing Behavior: Case Studies on Polyphagous Aphid Species
Source: Molecules. 2024 Dec 3;29(23):5715. doi: 10.3390/molecules29235715 (PMC11643683; doi:10.3390/molecules29235715)
Supplement: Supplementary file 1 [file molecules-29-05715-s001.zip]

Archive with 1 entries (1 files):
- molecules-3332452-supplementary.pdf
